# Supplementary material for: Shoot Cultures of Vitis vinifera (Vine Grape) Different Cultivars as a Promising Innovative Cosmetic Raw Material—Phytochemical Profiling, Antioxidant Potential, and Whitening Activity
Source: Molecules. 2023 Sep 29;28(19):6868. doi: 10.3390/molecules28196868 (PMC10574137; doi:10.3390/molecules28196868)
Supplement: Supplementary file 1 [file molecules-28-06868-s001.zip]

Archive with 1 entries (1 files):
- molecules-2612453-supplementary.pdf
